# Supplementary material for: Intragenic proviral elements support transcription of defective HIV-1 proviruses
Source: PLoS Pathog. 2021 Dec 28;17(12):e1009982. doi: 10.1371/journal.ppat.1009982 (PMC8746790; doi:10.1371/journal.ppat.1009982)
Supplement: S4 Table — (XLSX) [file ppat.1009982.s004.xlsx]

## Sheet: HIV Tiling Sequences
Virus	Sequence name	Region	Sequence	Forward primer name	Forward sequence	Reverse primer name	Reverse sequence
HIV1_NL4-3	NL43-1	501-1527	actagggaacccactgcttaagcctcaataaagcttgccttgagtgctcaaagtagtgtgtgcccgtctgttgtgtgactctggtaactagagatccctcagacccttttagtcagtgtggaaaatctctagcagtggcgcccgaacagggacttgaaagcgaaagtaaagccagaggagatctctcgacgcaggactcggcttgctgaagcgcgcacggcaagaggcgaggggcggcgactggtgagtacgccaaaaattttgactagcggaggctagaaggagagagatgggtgcgagagcgtcggtattaagcgggggagaattagataaatgggaaaaaattcggttaaggccagggggaaagaaacaatataaactaaaacatatagtatgggc…	NL43-1-Fw	GGGGACAACTTTGTATAGAAAAGTTGACTAGGGAACCCACTGCTTAAGC	NL43-1-R	GGGGACTGCTTTTTTGTACAAACTTGTCTTGTTCCTGAAGGGTACTAGTAGTTCC
HIV1_NL4-3	NL43-2	1031-2022	caatagcagtcctctattgtgtgcatcaaaggatagatgtaaaagacaccaaggaagccttagataagatagaggaagagcaaaacaaaagtaagaaaaaggcacagcaagcagcagctgacacaggaaacaacagccaggtcagccaaaattaccctatagtgcagaacctccaggggcaaatggtacatcaggccatatcacctagaactttaaatgcatgggtaaaagtagtagaagagaaggctttcagcccagaagtaatacccatgttttcagcattatcagaaggagccaccccacaagatttaaataccatgctaaacacagtggggggacatcaagcagccatgcaaatgttaaaagagaccatcaatgaggaagctgcagaatgggata…	NL43-2-Fw	GGGGACAACTTTGTATAGAAAAGTTGCAATAGCAGTCCTCTATTGTGTGCATC	NL43-2-R	GGGGACTGCTTTTTTGTACAAACTTGTCCTTTTTCCTAGGGGCCCTGC
HIV1_NL4-3	NL43-3	1501-2537	ggaactactagtacccttcaggaacaaataggatggatgacacataatccacctatcccagtaggagaaatctataaaagatggataatcctgggattaaataaaatagtaagaatgtatagccctaccagcattctggacataagacaaggaccaaaggaaccctttagagactatgtagaccgattctataaaactctaagagccgagcaagcttcacaagaggtaaaaaattggatgacagaaaccttgttggtccaaaatgcgaacccagattgtaagactattttaaaagcattgggaccaggagcgacactagaagaaatgatgacagcatgtcagggagtggggggacccggccataaagcaagagttttggctgaagcaatgagccaagta…	NL43-3-Fw	GGGGACAACTTTGTATAGAAAAGTTGGGAACTACTAGTACCCTTCAGGAACAA	NL43-3-R	GGGGACTGCTTTTTTGTACAAACTTGTCGCAGCCAATCTGAGTCAACAGATTTC
HIV1_NL4-3	NL43-4	2003-3022	gcagggcccctaggaaaaagggctgttggaaatgtggaaaggaaggacaccaaatgaaagattgtactgagagacaggctaattttttagggaagatctggccttcccacaagggaaggccagggaattttcttcagagcagaccagagccaacagccccaccagaagagagcttcaggtttggggaagagacaacaactccctctcagaagcaggagccgatagacaaggaactgtatcctttagcttccctcagatcactctttggcagcgacccctcgtcacaataaagataggggggcaattaaaggaagctctattagatacaggagcagatgatacagtattagaagaaatgaatttgccaggaagatggaaaccaaaaatgatagggggaat…	NL43-4-Fw	GGGGACAACTTTGTATAGAAAAGTTGGCAGGGCCCCTAGGAAAAAG	NL43-4-R	GGGGACTGCTTTTTTGTACAAACTTGTCGCTGGTGATCCTTTCCATCCCT
HIV1_NL4-3	NL43-5	2512-3549	gaaatctgttgactcagattggctgcactttaaattttcccattagtcctattgagactgtaccagtaaaattaaagccaggaatggatggcccaaaagttaaacaatggccattgacagaagaaaaaataaaagcattagtagaaatttgtacagaaatggaaaaggaaggaaaaatttcaaaaattgggcctgaaaatccatacaatactccagtatttgccataaagaaaaaagacagtactaaatggagaaaattagtagatttcagagaacttaataagagaactcaagatttctgggaagttcaattaggaataccacatcctgcagggttaaaacagaaaaaatcagtaacagtactggatgtgggcgatgcatatttttcagttcccttag…	NL43-5-Fw	GGGGACAACTTTGTATAGAAAAGTTGGAAATCTGTTGACTCAGATTGGCTGC	NL43-5-R	GGGGACTGCTTTTTTGTACAAACTTGTCGCCCCTGCTTCTGTATTTCTGC
HIV1_NL4-3	NL43-6	3001-4024	agggatggaaaggatcaccagcaatattccagtgtagcatgacaaaaatcttagagccttttagaaaacaaaatccagacatagtcatctatcaatacatggatgatttgtatgtaggatctgacttagaaatagggcagcatagaacaaaaatagaggaactgagacaacatctgttgaggtggggatttaccacaccagacaaaaaacatcagaaagaacctccattcctttggatgggttatgaactccatcctgataaatggacagtacagcctatagtgctgccagaaaaggacagctggactgtcaatgacatacagaaattagtgggaaaattgaattgggcaagtcagatttatgcagggattaaagtaaggcaattatgtaaacttctta…	NL43-6-Fw	GGGGACAACTTTGTATAGAAAAGTTGAGGGATGGAAAGGATCACCAGC	NL43-6-R	GGGGACTGCTTTTTTGTACAAACTTGTCTCTAATCCCGAATCCTGCAAAGCT
HIV1_NL4-3	NL43-7	3528-4522	gcagaaatacagaagcaggggcaaggccaatggacatatcaaatttatcaagagccatttaaaaatctgaaaacaggaaagtatgcaagaatgaagggtgcccacactaatgatgtgaaacaattaacagaggcagtacaaaaaatagccacagaaagcatagtaatatggggaaagactcctaaatttaaattacccatacaaaaggaaacatgggaagcatggtggacagagtattggcaagccacctggattcctgagtgggagtttgtcaatacccctcccttagtgaagttatggtaccagttagagaaagaacccataataggagcagaaactttctatgtagatggggcagccaatagggaaactaaattaggaaaagcaggatatgtaact…	NL43-7-Fw	GGGGACAACTTTGTATAGAAAAGTTGGCAGAAATACAGAAGCAGGGGC	NL43-7-R	GGGGACTGCTTTTTTGTACAAACTTGTCGCTGTTTCTTGCCCTGTCTCTG
HIV1_NL4-3	NL43-8	4001-5033	agctttgcaggattcgggattagaagtaaacatagtgacagactcacaatatgcattgggaatcattcaagcacaaccagataagagtgaatcagagttagtcagtcaaataatagagcagttaataaaaaaggaaaaagtctacctggcatgggtaccagcacacaaaggaattggaggaaatgaacaagtagataaattggtcagtgctggaatcaggaaagtactatttttagatggaatagataaggcccaagaagaacatgagaaatatcacagtaattggagagcaatggctagtgattttaacctaccacctgtagtagcaaaagaaatagtagccagctgtgataaatgtcagctaaaaggggaagccatgcatggacaagtagactgtag…	NL43-8-Fw	GGGGACAACTTTGTATAGAAAAGTTGAGCTTTGCAGGATTCGGGATTAGA	NL43-8-R	GGGGACTGCTTTTTTGTACAAACTTGTCGATGATCTTTGCTTTTCTTCTTGGCAC
HIV1_NL4-3	NL43-9	4501-5531	cagagacagggcaagaaacagcatacttcctcttaaaattagcaggaagatggccagtaaaaacagtacatacagacaatggcagcaatttcaccagtactacagttaaggccgcctgttggtgggcggggatcaagcaggaatttggcattccctacaatccccaaagtcaaggagtaatagaatctatgaataaagaattaaagaaaattataggacaggtaagagatcaggctgaacatcttaagacagcagtacaaatggcagtattcatccacaattttaaaagaaaaggggggattggggggtacagtgcaggggaaagaatagtagacataatagcaacagacatacaaactaaagaattacaaaaacaaattacaaaaattcaaaattttc…	NL43-9-Fw	GGGGACAACTTTGTATAGAAAAGTTGCAGAGACAGGGCAAGAAACAGC	NL43-9-R	GGGGACTGCTTTTTTGTACAAACTTGTCGGCAAAGGTGGCTTTATCTGTTTTGG
HIV1_NL4-3	NL43-10	5007-6026	gtgccaagaagaaaagcaaagatcatcagggattatggaaaacagatggcaggtgatgattgtgtggcaagtagacaggatgaggattaacacatggaaaagattagtaaaacaccatatgtatatttcaaggaaagctaaggactggttttatagacatcactatgaaagtactaatccaaaaataagttcagaagtacacatcccactaggggatgctaaattagtaataacaacatattggggtctgcatacaggagaaagagactggcatttgggtcagggagtctccatagaatggaggaaaaagagatatagcacacaagtagaccctgacctagcagaccaactaattcatctgcactattttgattgtttttcagaatctgctataagaaa…	NL43-10-Fw	GGGGACAACTTTGTATAGAAAAGTTGGTGCCAAGAAGAAAAGCAAAGATCATC	NL43-10-R	GGGGACTGCTTTTTTGTACAAACTTGTCTGATGAGTCTGACTGTTCTGATGAGC
HIV1_NL4-3	NL43-11	5506-6539	ccaaaacagataaagccacctttgcctagtgttaggaaactgacagaggacagatggaacaagccccagaagaccaagggccacagagggagccatacaatgaatggacactagagcttttagaggaacttaagagtgaagctgttagacattttcctaggatatggctccataacttaggacaacatatctatgaaacttacggggatacttgggcaggagtggaagccataataagaattctgcaacaactgctgtttatccatttcagaattgggtgtcgacatagcagaataggcgttactcgacagaggagagcaagaaatggagccagtagatcctagactagagccctggaagcatccaggaagtcagcctaaaactgcttgtaccaattgc…	NL43-11-Fw	GGGGACAACTTTGTATAGAAAAGTTGCCAAAACAGATAAAGCCACCTTTGCC	NL43-11-R	GGGGACTGCTTTTTTGTACAAACTTGTCCCTCATGCATCTGTTCTACCATGTC
HIV1_NL4-3	NL43-12	6001-7027	gctcatcagaacagtcagactcatcaagcttctctatcaaagcagtaagtagtacatgtaatgcaacctataatagtagcaatagtagcattagtagtagcaataataatagcaatagttgtgtggtccatagtaatcatagaatataggaaaatattaagacaaagaaaaatagacaggttaattgatagactaatagaaagagcagaagacagtggcaatgagagtgaaggagaagtatcagcacttgtggagatgggggtggaaatggggcaccatgctccttgggatattgatgatctgtagtgctacagaaaaattgtgggtcacagtctattatggggtacctgtgtggaaggaagcaaccaccactctattttgtgcatcagatgctaaagc…	NL43-12-Fw	GGGGACAACTTTGTATAGAAAAGTTGGCTCATCAGAACAGTCAGACTCATCA	NL43-12-R	GGGGACTGCTTTTTTGTACAAACTTGTCTACTACATCTTCTTCTGCTAGACTGCC
HIV1_NL4-3	NL43-13	6515-7525	gacatggtagaacagatgcatgaggatataatcagtttatgggatcaaagcctaaagccatgtgtaaaattaaccccactctgtgttagtttaaagtgcactgatttgaagaatgatactaataccaatagtagtagcgggagaatgataatggagaaaggagagataaaaaactgctctttcaatatcagcacaagcataagagataaggtgcagaaagaatatgcattcttttataaacttgatatagtaccaatagataataccagctataggttgataagttgtaacacctcagtcattacacaggcctgtccaaaggtatcctttgagccaattcccatacattattgtgccccggctggttttgcgattctaaaatgtaataataagacgttc…	NL43-13-Fw	GGGGACAACTTTGTATAGAAAAGTTGGACATGGTAGAACAGATGCATGAGG	NL43-13-R	GGGGACTGCTTTTTTGTACAAACTTGTCAGGGGCATACATTGCTTTTCCTACT
HIV1_NL4-3	NL43-14	7001-8027	ggcagtctagcagaagaagatgtagtaattagatctgccaatttcacagacaatgctaaaaccataatagtacagctgaacacatctgtagaaattaattgtacaagacccaacaacaatacaagaaaaagtatccgtatccagaggggaccagggagagcatttgttacaataggaaaaataggaaatatgagacaagcacattgtaacattagtagagcaaaatggaatgccactttaaaacagatagctagcaaattaagagaacaatttggaaataataaaacaataatctttaagcaatcctcaggaggggacccagaaattgtaacgcacagttttaattgtggaggggaatttttctactgtaattcaacacaactgtttaatagtacttgg…	NL43-14-Fw	GGGGACAACTTTGTATAGAAAAGTTGGGCAGTCTAGCAGAAGAAGATGTAGTA	NL43-14-R	GGGGACTGCTTTTTTGTACAAACTTGTCTGCAAATGAGTTTTCCAGAGCAACC
HIV1_NL4-3	NL43-15	7501-8521	agtaggaaaagcaatgtatgcccctcccatcagtggacaaattagatgttcatcaaatattactgggctgctattaacaagagatggtggtaataacaacaatgggtccgagatcttcagacctggaggaggcgatatgagggacaattggagaagtgaattatataaatataaagtagtaaaaattgaaccattaggagtagcacccaccaaggcaaagagaagagtggtgcagagagaaaaaagagcagtgggaataggagctttgttccttgggttcttgggagcagcaggaagcactatgggcgcagcgtcaatgacgctgacggtacaggccagacaattattgtctgatatagtgcagcagcagaacaatttgctgagggctattgaggcgca…	NL43-15-Fw	GGGGACAACTTTGTATAGAAAAGTTGAGTAGGAAAAGCAATGTATGCCCCT	NL43-15-R	GGGGACTGCTTTTTTGTACAAACTTGTCGTGGTAGCTGAAGAGGCACAG
HIV1_NL4-3	NL43-16	8003-9016	ggttgctctggaaaactcatttgcaccactgctgtgccttggaatgctagttggagtaataaatctctggaacagatttggaataacatgacctggatggagtgggacagagaaattaacaattacacaagcttaatacactccttaattgaagaatcgcaaaaccagcaagaaaagaatgaacaagaattattggaattagataaatgggcaagtttgtggaattggtttaacataacaaattggctgtggtatataaaattattcataatgatagtaggaggcttggtaggtttaagaatagtttttgctgtactttctatagtgaatagagttaggcagggatattcaccattatcgtttcagacccacctcccaatcccgaggggacccgacagg…	NL43-16-Fw	GGGGACAACTTTGTATAGAAAAGTTGGGTTGCTCTGGAAAACTCATTTGCA	NL43-16-R	GGGGACTGCTTTTTTGTACAAACTTGTCCTTAAAGGTACCTGAGGTGTGACTGG
HIV1_NL4-3	NL43-17	8501-9709	ctgtgcctcttcagctaccaccgcttgagagacttactcttgattgtaacgaggattgtggaacttctgggacgcagggggtgggaagccctcaaatattggtggaatctcctacagtattggagtcaggaactaaagaatagtgctgttaacttgctcaatgccacagccatagcagtagctgaggggacagatagggttatagaagtattacaagcagcttatagagctattcgccacatacctagaagaataagacagggcttggaaaggattttgctataagatgggtggcaagtggtcaaaaagtagtgtgattggatggcctgctgtaagggaaagaatgagacgagctgagccagcagcagatggggtgggagcagtatctcgagacctaga…	NL43-17-Fw	GGGGACAACTTTGTATAGAAAAGTTGCTGTGCCTCTTCAGCTACCAC	NL43-17-R	GGGGACTGCTTTTTTGTACAAACTTGTCTGCTAGAGATTTTCCACACTGACTAAAAGG
