# Supplementary material for: Intragenic proviral elements support transcription of defective HIV-1 proviruses
Source: PLoS Pathog. 2021 Dec 28;17(12):e1009982. doi: 10.1371/journal.ppat.1009982 (PMC8746790; doi:10.1371/journal.ppat.1009982)
Supplement: S6 Table — (XLSX) [file ppat.1009982.s006.xlsx]

## Sheet: Motifs
Bait	Interacting TF	Motif Evidence Type	Motif logo	PWM Link
14	IRX5	Direct		http://cisbp.ccbr.utoronto.ca/data/2.00/DataFiles/PWMs/Files/M03222_2.00.txt
14	TFAP2B	Direct		http://cisbp.ccbr.utoronto.ca/data/2.00/DataFiles/PWMs/Files/M02753_2.00.txt
14	GRHL2	Direct		http://cisbp.ccbr.utoronto.ca/data/2.00/DataFiles/PWMs/Files/M08129_2.00.txt
14	ATOH1	Direct		http://cisbp.ccbr.utoronto.ca/data/2.00/DataFiles/PWMs/Files/M04166_2.00.txt
14	ZBTB10	None
14	ERF	Direct		http://cisbp.ccbr.utoronto.ca/data/2.00/DataFiles/PWMs/Files/M02968_2.00.txt
14	CREB5	Direct		http://cisbp.ccbr.utoronto.ca/data/2.00/DataFiles/PWMs/Files/M04299_2.00.txt
14	ZIC3	Direct		http://cisbp.ccbr.utoronto.ca/data/2.00/DataFiles/PWMs/Files/M02894_2.00.txt
14	ZIC1	Direct		http://cisbp.ccbr.utoronto.ca/data/2.00/DataFiles/PWMs/Files/M02893_2.00.txt
14	ELF2	Direct		http://cisbp.ccbr.utoronto.ca/data/2.00/DataFiles/PWMs/Files/M04722_2.00.txt
14	TFAP2A	Direct		http://cisbp.ccbr.utoronto.ca/data/2.00/DataFiles/PWMs/Files/M02762_2.00.txt
14	TLX3	Direct		http://cisbp.ccbr.utoronto.ca/data/2.00/DataFiles/PWMs/Files/M05233_2.00.txt
14	HHEX	None
15	IRX5	Direct		http://cisbp.ccbr.utoronto.ca/data/2.00/DataFiles/PWMs/Files/M03222_2.00.txt
15	IRX6	None
15	TFAP2B	Direct		http://cisbp.ccbr.utoronto.ca/data/2.00/DataFiles/PWMs/Files/M02753_2.00.txt
15	EBF3	Direct		https://jaspar.genereg.net/matrix/MA1637.1/

## Sheet: Bait 14 FIMO
Motif ID	Alt ID	Sequence Name	Strand	Start	End	p-value	q-value	Matched Sequence
ATOH1	RACAGCTGYY	bait14	-	902	911	6.09e-05	0.106	AACAGATGCT
ATOH1	RACAGCTGYY	bait14	+	902	911	0.000105	0.106	agcatctgtt
ATOH1	RACAGCTGYY	bait14	+	983	992	0.000336	0.226	aacagctcct
ATOH1	RACAGCTGYY	bait14	-	983	992	0.000483	0.228	AGGAGCTGTT
ATOH1	RACAGCTGYY	bait14	+	377	386	0.000564	0.228	cacaactgtt
ATOH1	RACAGCTGYY	bait14	-	377	386	0.000998	0.336	AACAGTTGTG
IRX5	NDACAYRACAHN	bait14	+	114	125	0.000218	0.345	caacaatacaag
IRX5	NDACAYRACAHN	bait14	+	575	586	0.000351	0.345	taacaagagatg
TFAP2B	HSCCYBVRGGCD	bait14	+	706	717	0.000471	0.544	cccaccaaggca
TFAP2B	HSCCYBVRGGCD	bait14	+	937	948	0.000535	0.544	cagctccaggca
TFAP2B	HSCCYBVRGGCD	bait14	-	877	888	0.000902	0.611	AGCCCTCAGCAA
ERF	ACCGGAARTV	bait14	+	495	504	0.000104	0.212	gcaggaagta
ERF	ACCGGAARTV	bait14	+	790	799	0.000358	0.254	gcaggaagca
ERF	ACCGGAARTV	bait14	+	181	190	0.000374	0.254	ataggaaata
ERF	ACCGGAARTV	bait14	+	439	448	0.00082	0.417	gaaggaagtg
ZIC3	BACCCCCYGCKGYGH	bait14	-	785	799	0.000136	0.254	TGCTTCCTGCTGCTC
ZIC3	BACCCCCYGCKGYGH	bait14	-	305	319	0.000252	0.254	GGTCCCCTCCTGAGG
ZIC3	BACCCCCYGCKGYGH	bait14	-	917	931	0.000576	0.388	TGCCCCAGACTGTGA
ZIC1	KRCCCCCYGCTGYG	bait14	-	306	319	0.000112	0.208	GGTCCCCTCCTGAG
ZIC1	KRCCCCCYGCTGYG	bait14	-	918	931	0.000259	0.208	TGCCCCAGACTGTG
ZIC1	KRCCCCCYGCTGYG	bait14	-	786	799	0.000369	0.208	TGCTTCCTGCTGCT
ZIC1	KRCCCCCYGCTGYG	bait14	-	595	608	0.00041	0.208	GACCCATTGTTGTT
ELF2	NWHSCGGAAGTN	bait14	+	788	799	0.000237	0.247	cagcaggaagca
ELF2	NWHSCGGAAGTN	bait14	+	493	504	0.000243	0.247	tggcaggaagta
ELF2	NWHSCGGAAGTN	bait14	+	437	448	0.000371	0.251	ctgaaggaagtg
TFAP2A	HGCCYBVRGGSD	bait14	-	706	717	0.000356	0.535	TGCCTTGGTGGG
TFAP2A	HGCCYBVRGGSD	bait14	-	937	948	0.000588	0.535	TGCCTGGAGCTG
TFAP2A	HGCCYBVRGGSD	bait14	+	877	888	0.000791	0.535	ttgctgagggct
TLX3	NAATKGNNNNNNNNNNNNNCAATTN	bait14	+	323	347	0.000153	0.22	aaattgtaacgcacagttttaattg
TLX3	NAATKGNNNNNNNNNNNNNCAATTN	bait14	-	323	347	0.00036	0.22	CAATTAAAACTGTGCGTTACAATTT
TLX3	NAATKGNNNNNNNNNNNNNCAATTN	bait14	-	268	292	0.000386	0.22	TTATTGTTTTATTATTTCCAAATTG
TLX3	NAATKGNNNNNNNNNNNNNCAATTN	bait14	-	854	878	0.000448	0.22	AAATTGTTCTGCTGCTGCACTATAT
TLX3	NAATKGNNNNNNNNNNNNNCAATTN	bait14	+	854	878	0.000986	0.387	atatagtgcagcagcagaacaattt

## Sheet: Bait 15 FIMO
Motif ID	Alt ID	Sequence Name	Strand	Start	End	p-value	q-value	Matched Sequence
IRX5	NDACAYRACAHN	bait15	+	733	744	2.58e-05	0.0522	taacataacaaa
IRX5	NDACAYRACAHN	bait15	+	586	597	5.41e-05	0.0547	taacatgacctg
IRX5	NDACAYRACAHN	bait15	+	75	86	0.000351	0.236	taacaagagatg
TFAP2B	HSCCYBVRGGCD	bait15	+	900	911	0.000405	0.2	ggcccgaaggaa
TFAP2B	HSCCYBVRGGCD	bait15	+	881	892	0.000469	0.2	atcccgagggga
TFAP2B	HSCCYBVRGGCD	bait15	+	206	217	0.000471	0.2	cccaccaaggca
TFAP2B	HSCCYBVRGGCD	bait15	-	881	892	0.00048	0.2	TCCCCTCGGGAT
TFAP2B	HSCCYBVRGGCD	bait15	+	437	448	0.000535	0.2	cagctccaggca
TFAP2B	HSCCYBVRGGCD	bait15	-	900	911	0.000597	0.2	TTCCTTCGGGCC
TFAP2B	HSCCYBVRGGCD	bait15	-	377	388	0.000902	0.259	AGCCCTCAGCAA
EBF3	NBCCCAAGGGANN	bait15	+	881	893	6.95e-05	0.07	atcccgaggggac
EBF3	NBCCCAAGGGANN	bait15	+	882	894	0.00012	0.07	tcccgaggggacc
EBF3	NBCCCAAGGGANN	bait15	-	880	892	0.000134	0.07	TCCCCTCGGGATT
EBF3	NBCCCAAGGGANN	bait15	-	267	279	0.000139	0.07	AACCCAAGGAACA
EBF3	NBCCCAAGGGANN	bait15	+	900	912	0.000381	0.153	ggcccgaaggaat
EBF3	NBCCCAAGGGANN	bait15	-	486	498	0.000556	0.186	ATCCCCAGGAGCT
EBF3	NBCCCAAGGGANN	bait15	-	485	497	0.000874	0.219	TCCCCAGGAGCTG
EBF3	NBCCCAAGGGANN	bait15	+	207	219	0.000955	0.219	ccaccaaggcaaa
EBF3	NBCCCAAGGGANN	bait15	-	535	547	0.00098	0.219	ATTCCAAGGCACA
